# Supplementary material for: Cytokines Measured in Nasal Lavage Compared to Induced Sputum in Patients with Mild Cystic Fibrosis
Source: Int J Mol Sci. 2024 Oct 15;25(20):11081. doi: 10.3390/ijms252011081 (PMC11507901; doi:10.3390/ijms252011081)
Supplement: Supplementary file 1 [file ijms-25-11081-s001.zip]

Archive with 1 entries (1 files):
- ijms-3262407-supplementary.pdf
